# Supplementary material for: Prognostic role of hERG1 Potassium Channels in Neuroendocrine Tumours of the Ileum and Pancreas
Source: Int J Mol Sci. 2022 Sep 13;23(18):10623. doi: 10.3390/ijms231810623 (PMC9504580; doi:10.3390/ijms231810623)
Supplement: Supplementary file 1 [file ijms-23-10623-s001.zip]

Archive with 1 entries (1 files):
- ijms-1870714-supplementary.pdf
